# Supplementary material for: Climatic Adaptability Changes in Leaf Functional Traits of Old Pinus tabulaeformis in Loess Plateau
Source: Plants (Basel). 2025 Jul 10;14(14):2128. doi: 10.3390/plants14142128 (PMC12300061; doi:10.3390/plants14142128)
Supplement: Supplementary file 1 [file plants-14-02128-s001.zip]

Archive with 1 entries (1 files):
- plants-3716832-supplementary.pdf
